# Supplementary material for: Association Between Endocrine Markers, Accumulated Workload, and Fitness Parameters During a Season in Elite Young Soccer Players
Source: Front Psychol. 2021 Aug 31;12:702454. doi: 10.3389/fpsyg.2021.702454 (PMC8438147; doi:10.3389/fpsyg.2021.702454)
Supplement: Supplementary file 1 [file Table_1.XLSX]

## Sheet: WORKLOAD
Player	Position	Group	Weight	Sitting height	Height	BMI	Age	AW_W1	AW_W2	AW_W3	AW_W4	AW_W5	AW_W6	AW_W7	AW_W8	AW_W9	AW_W10	AW_W11	AW_W12	AW_W13	AW_W14	AW_W15	AW_W16	AW_W17	AW_W18	AW_W19	AW_W20	AW_W21	AW_W22	AW_W23	AW_W24		EarS_wAW	MidS_wAW	EndS_wAW
Player 1	GK	0	87.3	96	187	24.965	16.1806	995	1066	840	1150	1254	940	1000	957	1032	1330	1125	648	1336	1780	1116	720	1078	710	1225	1413	1556	1086	780	1338		8202	9087	9186
Player 2	GK	0	68.3	99	184	20.1737	16.1028	615	641	825	615	710	1030	705	1136	1232	1057	645	1011	811	660	697	1085	522	1015	780	1583	841	839	1295	1460		6277	7198	8335
Player 3	GK	0	83.6	95	178	26.3856	15.8139	1080	408	405	620	554	780	705	959	731	855	845	1017	709	660	851	1060	522	790	780	1138	669	1181	540	711		5511	6728	6331
Player 4	fullback	1	62.7	90	169	21.953	16.3083	1310	1882	1025	1685	1373	1670	930	1199	1730	778	1695	1144	1442	320	813	995	1102	1990	1615	1318	866	1843	1270	1273		11074	8917	11277
Player 5	fullback	1	67.2	89	171.5	22.8476	15.8444	1080	1132	1695	1165	1081	1410	1740	1436	1152	1758	830	1673	1463	1960	1129	1520	1432	1530	1760	1193	2101	1156	1785	2095		10739	11485	13052
Player 6	fullback	1	66.9	95	183	19.9767	16.2861	1085	1214	1125	1635	1901	1780	910	1191	1932	1838	1470	984	1876	1200	912	1545	788	1485	2240	1501	1366	1181	2110	1445		10841	11757	12116
Player 11	fullback	1	67.7	92	174	22.3609	16.2556	1230	1882	1470	1375	1698	2205	1230	1266	1850	1483	1170	1368	2141	1520	1051	1535	1632	1675	1315	1463	1776	1870	1150	1570		12356	12118	12451
Player 12	fullback	1	72.3	95	177	23.0777	16.1222	1075	1127	1160	1040	948	1170	940	1271	876	1133	1195	1722	876	1570	1196	810	863	945	1575	1616	1466	981	615	958		8731	9378	9019
Player 7	centre half	2	74.6	96	180.5	22.8973	16.0528	1080	1514	1510	1090	868		1250	966	948	1553	845	1472	1216	1720	1136	1520	1432	1290	1140	1228	759	850	1945	1710		8278	10410	10354
Player 8	centre half	2	78.5	97	182	23.6988	15.6528	1075	1672	1225	1790	1090	1410	910	1219	1046	936	1470	882	1396	1065	1206	995	1032	470	1625	998	1696	1400	1125	2475		10391	8996	10821
Player 9	centre half	2	79.7	99	186	23.0373	16.0556	840			855	1026	1480	855	1294	803	1623	760	1130	891	180	1349	895	863	1100	1490	1323	816	765	710	1633		6350	7631	8700
Player 10	centre half	2	67.8	94	175	22.1388	16.3	1310	1287	1285	1215	963	1910	1675	1281	1797	1215	1375	1552	1052	580	1176	1435	1177	1485	1075	1476	1351	1928	1375	1343		10926	10182	11210
Player 13	centre midfielder	3	68.3	92	186	19.7422	16.2056	1315	1637	1385	1760	1776	2000	1150	1351	1907	1305	1595	1847	1841	2100	576	1700	652	1485	1750	691	2311	1133	1935	2468		12374	12871	12425
Player 14	centre midfielder	3	68.6	92	180	21.1728	16.2389	1235	1309	1175	1055	993	1330	1720	1191	1145	1600	1340	1392	1636	500	965	1395	938	1485	1750	1521	1571	1843	1530	1613		10008	9973	12251
Player 15	centre midfielder	3	62.5	91	177	19.9496	16.4194	1160	969	1345	1625	1189	1410	1150	1351	1085	1871	1470	1232	696	990	1620	665	938	1325	1685	1604	1498	2015	915	1421		10199	9629	11401
Player 16	centre midfielder	3	64.5	94	176	20.8226	15.9444	1155	1637	1835	1965	1901	1920	1435	1506	2051	1428	1650	1363	1791	1660	1354	1270	1357	1225	1640	1476	2021	1531	1825	1603		13354	12567	12678
Player 17	winger	4	68.4	98	184	20.2032	16.0417	1310	1207	1330	1240	948	1760	1720	1439	1497	1326	720	1888	901	830	1576	1115	788	1370	1675	1599	1099	1606	1645	2005		10954	9853	11787
Player 18	winger	4	66	87	169	23.1084	15.5472	1385	1764	1300	1290	1651	1865	970	1431	1857	1598	1125	1597	2001	1755	1034	1310	908	1095	855							11656	12277	2858
Player 19	winger	4	65.9	92	172	22.2756	16.0333	1315	1372	1245	1270	1026	1580	1025	1521	1160	1290	1325	1638	1166	1125	481	1435	1363	1220	1810	1884	1656	1241	675	2515		10354	9620	12364
Player 20	winger	4	54.2	89	169	18.9769	16.1333	1080	1590	1210	2040	1150	950	1445	1271	1437	1088	1720	1236	1471	1580	814	1435	320	570	1585	1772	2338	2065	1435	1633		10736	10781	11718
Player 21	winger	4	61.2	89	174	20.214	16.3278	1080	1149	1010	1165	1161	1955	990	1449	1071	1466	690	1152	1341	1320	1409	1380	1483	1265	1150	1616	1861	1156	1225	1875		9959	9829	11631
Player 22	Forward	5	65.1	93	175	21.2571	16.2139	1075	1432	1380	1635	1689	1500	1070	1341	1593	858	1335	974	1311	1565	1179	1445	1320	1360	1750	1619	1951	1315	1685	2013		11122	10260	13013
Player 23	Forward	5	63.5	91	171	21.7161	15.8722	1075	1289	815	1065	1906	1550	1410	1191	1370	1352	1080	1212	1801	1735	1024	985	1033	1520	1630	1526	1696	1463	1530	1588		10301	10559	11986
Player 24	Forward	5	68.3	98	182	20.6195	15.9583	1235	1762	1970	935	1823	2000	1740	1189	1909	1530	845	1318	2193	1240	1260	1195	1632	1720	1940	1526	2186	2177	1945	2143		12654	11490	15269

## Sheet: All-data 
Player	IGF1	GH	Cortisol	Testosteron	T:C	Biodex/F-1	Biodex/F-2	Biodex/F-3	Biodex/E-1	Biodex/E-2	Biodex/E-3	Q/H Ratio-1	Q/H Ratio-2	Q/H Ratio-3	IFT_1	IFT_2	IFT_3	CMJ_1	CMJ_2	CMJ_3	EarS_wAW	MidS_wAW	EndS_wAW	MEAN-WHOLE
Player 1	378	1.14	17.2	2.07	0.12	138.3	125.4	171.4	87.1	62	102.9	158.8	202.3	166.6	41	41	41	38	39.5	40	8202	9087	9186	8825
Player 2	572	11.3	9.1	5.82	0.64	187.2	188.3	218.7	88.1	87.5	111.6	47.1	46.5	51	42	42	42.5	42	44	53	6277	7198	8335	7270
Player 3	408	2.2	13.7	6.48	0.47	168.7	187.8	188.8	78.6	91.9	90.1	46.6	48.9	47.7	39	39	40.5	37	38	39.4	5511	6728	6331	6190
Player 4	452	2.7	11.3	7.08	0.63	187.6	181.1	206.5	76.3	74.1	93.4	40.7	40.9	45.2	49.4	51	49.85	33	38	39	11074	8917	11277	10422.7
Player 5	654	3.72	9.5	3.61	0.38	274.4	268.2	274.2	78.3	97.4	78.1	28.5	36.3	28.5	56	55.5	57	41	40	44	10739	11485	13052	11758.7
Player 6	652	3.94	9.06	5.66	0.62	227.9	233	250.1	61.5	97.6	102.8	27	41.9	41.1	49.5	51.5	52	43	45.5	45	10841	11757	12116	11571.3
Player 11	356	1.98	12.12	2.83	0.23	101.6	101.3	134.2	70.8	69.8	75.8	69.7	68.9	56.5	47	47	46.5	39	40	40	12356	12118	12451	12308.3
Player 12	386	1.57	11.4	2.54	0.22	158.9	153.2	223.8	62.5	60.8	93.3	39.3	39.7	41.7	46	47.5	47	43	41	47	8731	9378	9019	9042.67
Player 7	452	6.61	8.4	5.98	0.71	280.5	274.4	310.1	112.8	93.6	114.5	40.2	34.1	36.9	50.5	50.5	53.5	41	43	43	8278	10410	10354	9680.67
Player 8	792	7.93	7.69	5.34	0.69	241.9	226.2	240	82.3	71	79.8	34	31.4	33.3	54	54.5	55.5	45	47	49.5	10391	8996	10821	10069.3
Player 9	254	2.1	12.6	2.56	0.2	138.3	125.4	171.4	87.1	62	102.9	63	49.4	60	49.5	49.5	50.5	43	44	46	6350	7631	8700	7560.33
Player 10	368	2.29	14.2	3.12	0.22	105.2	103.4	172.4	40.3	42.7	62.4	38.3	41.3	36.2	40.5	40	43	38	39	38	10926	10182	11210	10772.7
Player 13	488	1.34	10.4	2.96	0.28	108.3	104.8	171.4	52.8	76.3	86.9	48.8	72.8	50.7	41.5	45	45.5	41.5	44	46	12374	12871	12425	12556.7
Player 14	444	1.09	13.7	3.65	0.27	172.7	165.2	201	54.1	53.2	67.9	31.3	32.2	33.8	46.5	45	47	42	43	45.5	10008	9973	12251	10744
Player 15	637	4.36	7.7	9.9	1.29	337.1	311	388.2	113	120.2	146.8	33.5	38.6	37.8	50.2	55.3	54.5	43	43	46	10199	9629	11401	10409.7
Player 16	462	1.26	19.8	2.45	0.12	204.4	208.2	204.2	69.3	77.4	71.1	33.9	37.2	34.8	44	42.5	44.5	42	38	44.5	13354	12567	12678	12866.3
Player 17	638	8.69	13.1	6.75	0.52	270	256.3	272.8	96	96.2	129.2	35.6	37.5	47.4	46.32	45.5	47.65	48	48	46	10954	9853	11787	10864.7
Player 18	388	1.7	10.4	3.03	0.29	149.3	145.5	160	70.4	68.5	77.1	47.2	47.1	48.2	43.5	44	43	33	35	37.5	11656	12277	2858	8930.33
Player 19	344	2.54	12.85	3.31	0.26	164.6	154.5	189.1	58.5	57.1	59.2	35.5	37	31.3	48.5	45	51.5	46	43	48	10354	9620	12364	10779.3
Player 20	610	7.61	7.1	3.43	0.48	343.9	331.6	345.8	113.3	95.7	115.7	32.9	28.9	33.5	48.72	49	49.7	42	42	42	10736	10781	11718	11078.3
Player 21	380	2.91	12.2	2.45	0.2	295.7	290.2	280.6	98.8	98.4	103.7	33.4	33.9	37	47	48.5	49	43	45	44	9959	9829	11631	10473
Player 22	268	1.61	16.2	2.69	0.17	139.5	149.8	171.4	68.5	84.2	76.3	49.1	56.2	44.5	44	45.5	48.5	42	39	41	11122	10260	13013	11465
Player 23	512	3.13	11.9	2.67	0.22	291.8	290.2	292.2	96.1	90.4	96.4	32.9	31.2	33	51	53.5	56	47	48	48	10301	10559	11986	10948.7
Player 24	506	3.32	4.5	4.67	1.04	253.9	250.1	264.8	74.4	73.2	74.6	29.3	29.3	28.2	46	46.5	44	50	48	49	12654	11490	15269	13137.7
